# Supplementary material for: An Exceptionally Preserved Transitional Lungfish from the Lower Permian of Nebraska, USA, and the Origin of Modern Lungfishes
Source: PLoS One. 2014 Sep 29;9(9):e108542. doi: 10.1371/journal.pone.0108542 (PMC4180466; doi:10.1371/journal.pone.0108542)
Supplement: Appendix S1 — Comprehensive character matrix. (NEX) [file pone.0108542.s001.nex]

#NEXUS
[written Mon Dec 23 00:33:58 MST 2013 by Mesquite  version 2.75 (build 564) at JDPardo/127.0.0.1]

BEGIN TAXA;
	TITLE Taxa;
	DIMENSIONS NTAX=38;
	TAXLABELS
		Psarolepis_romeri Youngolepis_praecursor Diabolepis_speratus Chirodipterus_australis Chirodipterus_liangchengi Chirodipterus_wildungensis Dipnorhynchus_sussmilchi Dipterus_valenciennesi Gogodipterus_paddyensis Griphognathus_minutidens Holodipterus_gogoensis Melanognathus_canadensis Orlovichthys_limnatis Pillararhynchus_longi Soederberghia_groenlandica Sorbitorhynchus_deleaskitus Stomiahykus_thlaodus Uranolophus_wyomingensis Speonesydrion_iani Westollrhynchus_lehmanni Jessenia_concentrica Fleurantia_denticulata Scaumenacia_curta Howidipterus_donnae Barwickia_downunda Andreyevichthys_epitomes Rhinodipterus_ulrichi Adelargo_schultzei Ichnomylax_kurnai Adololopas_moyasmithae Tarachomylax_oepiki Iowadipterus_halli Sinodipterus_beibei Sagenodus_copeanus Persephonichthys_chthonica Neoceratodus_forsteri Lepidosireniformes Rhinodipterus_kimberleyensis 
	;

END;


BEGIN CHARACTERS;
	TITLE  Character_Matrix;
	DIMENSIONS  NCHAR=150;
	FORMAT DATATYPE = STANDARD GAP = - MISSING = ? SYMBOLS = "  0 1 2 3";
	OPTIONS  LINKCHARACTERS = Stratigraphic LINKCHARACTERS = stratigraphic;
	CHARSTATELABELS 
		1 Pineal_opening /  open closed, 2 Pineal_region_marked_by_short_eminence /  no yes, 3 Cosmine_present_on_skull /  'yes, full cover' 'yes, but strongly reduced' no, 4 Length_of_B_bone /  'short (less than twice its width)' 'long (equal or more than tweice its width)' 'broad (wider than long)', 5 'Pit-lines on B-bone' /  absent anterior_and_middle_line_present only_anterior_pitline, 6 C_bone /  absent present, 7 D_bone /  many single absent, 8 Contact_between_E_and_C_bones /  absent present, 9 Paired_E_bones /  absent present mosaic unpaired, 10 Length_of_E_bone /  less_than_twice_their_width more_than_twice_their_width, 11 'Postparietals (I bones) meeting in midline' /  yes 'no, separated by B bone', 12 Exoccipital_lappet_of_I_bone /  absent present, 13 'Parietals (J bones) meeting in midline' /  yes 'no, separated by B bone', 14 L_bone /  two_present one_present, 15 Length_of_L_bone /  Similar_to_others_in_supraorbital_canal_series about_twice_as_long_as_others_in_supraorbital_canal_series, 16 Bone_K_and_X /  Isolated Single_bone_combining_characteristics_of_K_and_X, 17 K_bone /  medial_to_X_bone Anterior_to_X_bone in_sequence, 18 M_bone /  present absent, 19 N_bone /  present absent, 20 Q_bone /  absent present, 21 Z_bone /  posterior_to_I_bone Lateral_to_I_bone, 22 Maximum_width_of_skull_roof_situated_posterior_to_the_level_of_the_bone_Y /  yes no, 23 Sutures_between_median_series_of_skull_roofing_bones /  straight interdigitate, 24 Elongated_snout /  absent present, 25 Ossified_upper_lip_in_adult /  fused absent, 26 'Snout/skull roof' /  with_diffuse_posterior_margin with_sharp_posterior_margin, 27 Supraorbital_and_infraorbital_canals /  separated connected, 28 'Lateral line/bone 3' /  Absent present, 29 Cheek_bones /  'Cheek bones 10-11 present' no_11 'no 10,11', 30 Length_of_postorbital_cheek /  Substantially_longer_than_diameter_of_orbit Equal_to_or_shorter_than_diameter_of_orbit, 31 'Ratio snout/cheek' /  '<1' '>1', 32 Bone_6 /  Reaching_ventral_margin_of_cheek Excluded_from_ventral_margin_of_cheek_by_bone_10, 33 Bone_7 /  Approximately_equilateral Much_longer_than_deep, 34 Size_of_bone_10 /  'Large, as 5 or greater' 'Much smaller than 5, or absent', 35 Subopercular /  two one, 36 Buccohypophyseal_opening /  Present Absent, 37 Palatal_construction /  Parasphenoid_separates_pterygoids pterygoids_articulate_with_each_other_with_suture pterygoids_fused, 38 Parasphenoid_sutures /  fused visible_sutures, 39 Transverse_curvature_of_palate /  Flat Arched, 40 Parasphenoid_stalk /  No_stalk 'Simple stalk without sharp division into tapering proximal portion and parallel-sided distal portion' 'stalk with sharp division into tapering proximal portion and parallel-sided distal portion', 41 Ratio_of_posterior_length_to_anterior_length_of_parasphenoid /  '<1 or ~1' '>1', 42 Furrow_on_ventral_surface_of_parasphenoid_stalk /  absent present, 43 Furrow_on_dorsal_surface_of_parasphenoid_stalk /  absent present, 44 'Parasphenous bearing denticle-lined ascending process' /  no yes, 45 Dental_Material_on_Parasphenoid /  Present Absent, 46 Parasphenoid_reaching_posterior_margin_of_occiput /  no yes, 47 Shape_of_parasphenoid /  Anterior_elongated 'Plough-shaped' with_lozenge, 48 Position_of_parasphenoid /  Below_ethmosphenoid Below_oticoccipital below_both, 49 Position_of_anterior_end_of_parasphenoid /  in_front_of_jaw_articulation not_in_front, 50 Ratio_maximal_width_of_parasphenoid_to_distance_articulation_points_of_jaws /  '<1:3' '1:3 <<2:3' '>2:3', 51 Lateral_angle_of_parasphenoid /  no_angle angle, 52 End_of_parasphenoid_stalk /  single_point bifurcated trifurcated_with_lateral_projections, 53 Margins_of_posterior_stalk_of_parasphenoid /  converge_to_posterior_angle subparallel, 54 'Vomer sensu miles (1977)' /  present absent, 55 Dermopolatin_1_sensu_Miles_1977 /  Median Paired, 56 'Dermopalatine 1 sensu Miles (1977)/Pterygoi' /  fused_to_pterygoid 'present, no contact' isolated, 57 Series_anterolateral_to_pterygoids /  present_with_tusks present_with_denticles_or_dentine_sheet present_with_tooth_row, 58 Parasphenoid_separating_pterygoids_along_more_than_half_their_length /  yes no, 59 Angle_between_midline_and_anterolateral_margin_of_pterygoid /  '< 50 deg' '> 55 deg', 60 anterior_nostril /  Located_dorsal_to_oral_margin marginal, 61 Posterior_nostril /  located_dorsal_to_oral_margin marginal palatal, 62 Internasal_pits /  well_developed reduced_or_absent, 63 ' Cosmine-like tissue within oral cavity' /  no yes, 64 Premaxilla /  present absent, 65 Lateral_lines_in_mandible /  parallel converging_in_one_bone, 66 'Length of symphysis (ratio length of symphysis to length of jaw)' /  '>1:3' '1:3<<1:5' '<1:5', 67 Adsympheseal_plate /  present absent, 68 Dentary /  unpaired Paired, 69 'Dentary-prearticular relationship' /  'dentition-generating gap' small_midline_hole only_no_gap, 70 Slot_between_dentary_and_prearticular /  broad narrow no_slot, 71 Adductor_fossa /  not_overhung_by_prearticular overhung_by_prearticular, 72 length_of_adductor_fossa /  more_than_20%_of_jaw_length '5-20%' '0-5%', 73 Morphology_of_adductor_fossa /  open reduced_to_a_vestigial_slit, 74 Coronoids /  present absent, 75 Lip_fold /  absent present, 76 Meckelian_bone /  wholly_ossified 'only articular ossified, or not at all', 77 Retroarticular_process /  Small_and_poorly_developed 'Robust, squarish', 78 Skin_contact_on_infradentary_bones /  reaching_up_to_lip_of_adductor_fossa widely_separated_from_adductor_fossa, 79 Curvature_of_ventral_mandibular_margin /  strongly_convex essentially_flat, 80 Orientation_of_glenoid /  Mostly_dorsally posterodorsally, 81 Shape_of_glenoid_fossa /  double_structure single_groove, 82 Angular_and_surangular /  Separate Fused_into_one_bone, 83 Splenial_and_postsplenial /  separate fused, 84 teeth_on_upper_lip /  shedding_teeth statodont_tooth_row, 85 teeth_on_dentary /  shedding_teeth statodont_tooth_row, 86 number_of_tooth_ridges /  '<10' '>10', 87 Teeth /  present absent, 88 Morphology_of_teeth_on_pterygoid_and_prearticular /  'round/conical' 'Sectorial, forming distinct proximodistal cutting ridge', 89 'Addition of large dentine elements at regular intervals to lateral margin of pterygoid/prearticular' /  yes no, 90 Nature_of_large_dentine_elements /  teeth petrodentine_cores thick_irregular_dentine narrow_dentine_ridges, 91 Addition_of_marginal_blisters /  no yes, 92 Shape_of_marginal_blisters /  'bead-shaped' elongated_strips, 93 'Addition of inter-row dentine along edge of pterygoid/prearticular' /  no yes, 94 'Nature of inter-row dentine' /  always_fuses_or_wears_down_into_sheet separate_denticles_persist_between_some_tooth_rows, 95 Pulp_cavity /  Tooth_plates_without_pulp_cavity with_pulp_cavity, 96 'Diffuse dentine deposition on surface of palate/lower jaw' /  'yes, diffuse across whole palate' no 'redeposition of denticles only within footprint (outer circumference) of resorbed toothplate', 97 'Relative areas of denticle field/thin dentine sheet on palate' /  all_or_nearly_all_denticles Both_dentine_sheet_and_denticles mostly_dentine_sheet 'denticles outside toothplate, dentine sheet on resorption areas within toothplate', 98 Relative_areas_of_denticle_field_and_dentine_sheet_on_lower_jaw /  all_or_nearly_all_denticles both_denticles_and_dentine_sheet mostly_dentine_sheet 'denticles outside tooth plate, dentine sheet on resorption areas within toothplate', 99 'Resorption of dentition on pterygoid/prearticular plate origin:' /  'little or no resorption, origin left unmodified' 'extensive resorption, removing mesial parts' 'resorption and deposition of dentine sheet within tooth-plate only, not crossing edges.', 100 'Distinct vertically growing "heel" on prearticular' /  no yes, 101 Petrodentine /  absent present, 102 'Sharp ''additive'' mesial and posterior edges on toothplates' /  absent present, 103 'Behavior of ''additive edges''' /  quiescent active, 104 'Braincase/skull table relationship' /  broad_contact supported_by_cristae, 105 Angle_between_quadrate_and_plane_of_parasphenoid /  '90-95' '80-65' '55-35', 106 Autostyly /  absent present, 107 Lateral_commissure /  Separate_from_palatoquadrate partly_fused_but_distinguishable wholly_fused_to_palatoquadrate, 108 Palatoquadrate /  fused_into_palate free, 109 Dorsolateral_process_on_palatoquadrate /  absent present, 110 Metotic_fissure /  present absent, 111 'Intracranial joint/ventral cranial fissure' /  mobile_joint ventral_cranial_fissure neither_fissure_nor_joint, 112 Occiput_inset_from_posterior_margin_of_neurocranium /  no yes, 113 Notochordal_canal_occluded_by_ossified_cranial_centrum /  no yes, 114 'Neural cavity and notochordal canal separated by an ossified shelf in the o occipital region, posterior to foramen for n.X.' /  yes no, 115 Ossification_complete_along_ventral_midline_of_notochordal_canal_posteriorly /  yes no, 116 Occipital_region_bears_transverse_processes_flanking_foramen_magnum /  no yes, 117 Dorsal_aorta /  divides_at_or_anterior_to_occiput divides_posterior_to_occiput, 118 Lateral_dorsal_aortae /  run_along_ventral_surface_of_neurocranium run_in_grooves_on_parasphenoid, 119 Occipital_artery_extramural /  no yes, 120 Neurocranium_extends_far_posterior_to_hind_margin_of_postparietals /  no yes, 121 Dorsolateral_crista_fenestrated /  no yes, 122 Median_crista_discontinuous /  no yes, 123 Little_or_no_overlap_between_intersections_of_median_and_dorsolateral_cristae_with_dermal_skull_roof /  no yes, 124 Lateral_cristae_fenestrated /  no yes, 125 Development_of_a_pronounced_ridge_anterior_to_and_continuous_with_dorsolateral_cristae /  no yes, 126 Articulation_of_first_epibranchial_posterior_to_the_level_of_N._IX /  no yes, 127 Notochord_extending_to_or_beyond_level_of_N.V /  yes no, 128 'Development of a deep ''spiracular recess''' /  yes no, 129 Separate_foramina_for_the_internal_carotid_artery_and_efferent_pseudobranchial_artery /  no yes, 130 Jugular_vein /  little_or_no_groove travels_through_deep_groove_along_length_of_otic_region, 131 Foramina_for_the_jugular_vein_and_ramus_hyomandibularis_N._VII_on_posterior_surface_of_the_transverse_wall_of_otic_region /  confluent separate, 132 Foramina_for_the_jugular_vein_and_the_orbital_artery_on_the_posterior_surface_of_the_transverse_wall_of_the_otic_region /  confluent separate, 133 Foramina_for_the_ramus_hyomandibularis_N._VII_and_the_orbital_artery_on_the_posterior_surface_of_the_transverse_wall_of_the_otic_region /  confluent separate, 134 Hyomandibular_facet_traverses_fissure_in_transverse_otic_wall /  no yes, 135 Separate_ossified_canals_for_pineal_and_parapineal_organs /  yes no, 136 Foramen_for_n.II._above_level_of_foramen_sphenoticum_minus /  no yes, 137 Foramen_for_n.III_above_level_of_foramen_sphenoticum_minus /  no yes, 138 Ventral_face_of_nasal_capsule /  complete 'peforated by a fenestration that opens posteroventrally (fenestra ventralis)' solum_nasi_completely_unossified, 139 'Nasal capsule set well posterior to snout margin or preoral eminence:' /  no yes, 140 'Enlarged, knob-shaped protrusion on the posteroventral surface of the quadrate (hyosuspensory eminence of Miles, 1977):' /  absent present, 141 overlap_relationship_between_entopterygoids_and_parasphenoid /  parasphenoid_overlaps_entopterygoids_dorsally entopterygoids_overlap_parasphenoid_dorsally, 142 Cleithrum_and_clavicle /  with_cosmine without_cosmine, 143 Median_fin_morphologies /  'all separate and short-based' 'posterior dorsal fin long-based' 'both dorsal fins long-based, uninterrupted fn fringe', 144 Posterior_dorsal_fin_support /  all_radials_carried_by_basal_plate anterior_radials_on_basal_plate no_basal_plate, 145 Anal_fin_support /  trapezoidal_with_no_distinct_shaft cylindrical_proximal_shaft_and_triangular_distal_plate, 146 Median_fin_radials /  cylindrical 'hourglass-shaped', 147 Vertebral_column /  unconstricted_notochord disc_centra, 148 Neural_arches_and_spines /  separate fused, 149 Scales /  rhombic round, 150 Cosmine_on_scales /  present absent ; 
	MATRIX
	Psarolepis_romeri             0-0--02-0???0--------0001000?00--??00-?0??-?0-?0000?-11200?000?0?20101000000000000000?0?1?0?0??000??0??0?001?00??????0??---0-?0-000000?--00?-0????????
	Youngolepis_praecursor        110--02-0?000--?-----0001000?00--0?00-?0??-?0-00000?-11200?000?0020101000000000000000?0?1?0?0?1000?00??0?001?01000000010---0-10-01000??--100-0??????00
	Diabolepis_speratus           110?002-0?00100??110?1001000?00????00-00??-?0-00000?-11210001100?0?1010001000010?0011?00000?1100302000?0?0?1101??????0??---0-?0-01000??--10?-?????????
	Chirodipterus_australis       1000211-0?11110{0 1}100011001111101100111101101?1011101000121111210111000110011011110002201?03111011??001101112000200011000011000011{0 1}011011002010?0?000010
	Chirodipterus_liangchengi     ??0?????????1?????????0011?????????1110110??101110100????1112101??????????1????????1?0?00?0?10?1??0??10111200120000000000?10?0?111?1?1?0?201??????????
	Chirodipterus_wildungensis    ??0??1????1???????????001??????????1110210?01111111010???111212????????????????????2?0?00?0?10?1??0????1112001210000100000101?1111111?1012011?????????
	Dipnorhynchus_sussmilchi      0-0001002?0010000000000000010000?0?02000??-?00??????00001?012101000000000110000010022?1?02101000220100?1011010200?1??01?00000010000000000200????????0?
	Dipterus_valenciennesi        100021{0 1}11011100010000100101111100000110100??001101100101?1012111110000100110111100022100000?1011??0011111120012000?000010000?0?111111??01201110000001?
	Gogodipterus_paddyensis       ??0????????????????????01?????????01110110?00011011000?1?10???0?010001100110?111100??01?011010?01100110111200020000100000?0000?1001101?0???10?????????
	Griphognathus_minutidens      1021211011111101-01001111011101110012011001101211211110111012101?20022121110111101111?1?1?101000001000?1212000211?111100101111?101{0 1}1111112111100001011
	Holodipterus_gogoensis        101121111?111001-?????101?11?01????12011?01101?1???110121?012101110012110110111110111?0000101000111110?11120002101001010001010?1111111111201????????11
	Melanognathus_canadensis      100??1102?????-??00???0000?????????111?110?00112011001???10121010100221001100??100121?00000?0??00010?0?1?1?0???00?00100?00000??1?????????20???????????
	Orlovichthys_limnatis         ??21?1?-311011101???110111??????????11021??01?0200??10???0012111?20012101110111111111001000?0??1??00?111?1?0012001???00000101??????????0020?1?????????
	Pillararhynchus_longi         1001012-0?10100{0 1}101001001110?00???01110110?0001110100??221112101?0100010111011110111101?011110?1??0011111120012000000001110001?1011111?0020101??????10
	Soederberghia_groenlandica    102121{1 2}111111111-00111110010101011?1111211100?1102111????1012?01???????????1??????????1?1??????00?00?0???????0?01??101100?11?????0???????21?1?0?111???
	Sorbitorhynchus_deleaskitus   ??02?1????101??01?????00??1????????1110110?01?1111100????11???0??210??1011101111001???1?1?1110?1??00110111?00?2??????0?001000??1??011??0???1????????10
	Stomiahykus_thlaodus          ??0??10?2????000001?000????1???????12000???000??????0???1?0???0????????????????????0?01?011110?01?0?10?1111010?000?000100000?0?0110000011??1??????????
	Uranolophus_wyomingensis      1000011110001000000000000000?00???012010??-00????0???01010012101001000000110000010022?1?1?0?1000001000?101?01??00?1??010?00??????????????201000???0100
	Speonesydrion_iani            0-0001012?001000000??00010????????002000??-00????????0001?0121010000000001100001000?101000101000210100?1?1?01??0??0????0???????1?????????20?0???????10
	Westollrhynchus_lehmanni      0-1001012?0011000001?0001000?00????10000?--00?000?0??100100?2101?????????????????????000000?10?02?0?0????1?0???????????????????1?????????20?0?????????
	Jessenia_concentrica          ??0101102?001100101?100010??????????1100??-000020?0??0???00???01???????????????????2?01?010?0??00?0?10???1??1?????????????????????????????????????????
	Fleurantia_denticulata        1020111011111111-001111121112110110111?21110112100111111110???0??2???????1111111?112?001000?0??20?1??????1??0???????????????????????????????0112110111
	Scaumenacia_curta             1020112110111001-000110021112110110{0 1}11021??01?210?1??012210???011??0?????11??11??112?001000?0?11??00110?11??????????????????????????????????0122110111
	Howidipterus_donnae           10201111101111001001110021112110011111?211?01?2101111012110???010????????111??1?11022100000?0??22?10?????1???????????????????????????????????111110?11
	Barwickia_downunda            1020111111111101-010111021112110111011?211101?2101111????10???010????????11?1?1101?2??00000?11?20010?????1??0????????????????????????????????111110111
	Andreyevichthys_epitomes      1010?12-0111101011??01002111?1??0?0?110211101?110011?0122?0???01?????????11?1?1??1111001000?11?1??00111??1??0?????????????????????????????????????????
	Rhinodipterus_ulrichi         1001211111111101-0001101101???1???10110211101?111110?????10???01?00022111110???11???200000??0??1???0?10??1?0??2??????????????????????????????00?0???10
	Adelargo_schultzei            ??2011????111??1-???0?0????????????1110211001?21??111????10???01?????????????????????100000?11?1??0?0??1????????????????????????????????????0???1?????
	Ichnomylax_kurnai             ???????????????????????0??????????????????????????????????0???0??0??0?000110?000000?1000001010?0?1011?????????????????????????????????????????????????
	Adololopas_moyasmithae        ??0021????111??01????100?111?00???01110110101?1101100012111???011???0????1???????0?1?000000?1011??00111??1?00???????????????????????????????11??????10
	Tarachomylax_oepiki           ??00?1002?101000{0 1}00100001011?1?0??0?110???00?????????????10???01???????????????????1?000000?11100?0000???1??????????????????????????????????0???????10
	Iowadipterus_halli            100111012?101111-00010001011100010?????????????????????????????101?0???????????????2????????????????????????????????????????????????????????????????10
	Sinodipterus_beibei           10002111101110?1-00?010???1?????????1?0??????????????????10???0??????????????????????000000?11?1??0?110?????????????????????????????????????1???????10
	Sagenodus_copeanus            1?20212110101001-00111-0011120001?11110211101021021111122111??01111---?111011111?11--100000-1011-?10111?01??????????????????????????????????1122?10111
	Persephonichthys_chthonica    1?220121311111-0-110-101110021100-1111120110111201101112200???01011---0011011101?11--001010-0-11-?00111111?0?120011000?1?????011?1?1?????20?11?2?10111
	Neoceratodus_forsteri         1?22012-3-1111---110-1-010?-21100-111112011011110210111220112101011---0011011111?11--000010-1011-?20111011?00120011000?1-----011?100?-1002001122?10111
	Lepidosireniformes            1?20012-3-1111---110-1-010?-21100-111112011011111110111220112101011---0011011101111--001010-0-11-?00111011?00120011001?1-----011?-???-1??2001122?10111
	Rhinodipterus_kimberleyensis  10110?????111??0????11?1?1????1???1120120110111201101????10???0?101???1011101101101??000000?0??11100?1?111?001200?1000010000101111?1?0?00?0110??????10

;

END;
BEGIN CHARACTERS;
	TITLE  Stratigraphic;
	DIMENSIONS  NCHAR=150;
	FORMAT DATATYPE = STANDARD GAP = - MISSING = ? SYMBOLS = "  0 1";
	OPTIONS  LINKCHARACTERS = Character_Matrix LINKCHARACTERS = stratigraphic;
	MATRIX
	Psarolepis_romeri             ??????????????????????????????????????????????????????????????????????????????????????????????????????????????????????????????????????????????????????
	Youngolepis_praecursor        ??????????????????????????????????????????????????????????????????????????????????????????????????????????????????????????????????????????????????????
	Diabolepis_speratus           ??????????????????????????????????????????????????????????????????????????????????????????????????????????????????????????????????????????????????????
	Chirodipterus_australis       ??????????????????????????????????????????????????????????????????????????????????????????????????????????????????????????????????????????????????????
	Chirodipterus_liangchengi     ??????????????????????????????????????????????????????????????????????????????????????????????????????????????????????????????????????????????????????
	Chirodipterus_wildungensis    ??????????????????????????????????????????????????????????????????????????????????????????????????????????????????????????????????????????????????????
	Dipnorhynchus_sussmilchi      ??????????????????????????????????????????????????????????????????????????????????????????????????????????????????????????????????????????????????????
	Dipterus_valenciennesi        ??????????????????????????????????????????????????????????????????????????????????????????????????????????????????????????????????????????????????????
	Gogodipterus_paddyensis       ??????????????????????????????????????????????????????????????????????????????????????????????????????????????????????????????????????????????????????
	Griphognathus_minutidens      ??????????????????????????????????????????????????????????????????????????????????????????????????????????????????????????????????????????????????????
	Holodipterus_gogoensis        ??????????????????????????????????????????????????????????????????????????????????????????????????????????????????????????????????????????????????????
	Melanognathus_canadensis      ??????????????????????????????????????????????????????????????????????????????????????????????????????????????????????????????????????????????????????
	Orlovichthys_limnatis         ??????????????????????????????????????????????????????????????????????????????????????????????????????????????????????????????????????????????????????
	Pillararhynchus_longi         ??????????????????????????????????????????????????????????????????????????????????????????????????????????????????????????????????????????????????????
	Soederberghia_groenlandica    ??????????????????????????????????????????????????????????????????????????????????????????????????????????????????????????????????????????????????????
	Sorbitorhynchus_deleaskitus   ??????????????????????????????????????????????????????????????????????????????????????????????????????????????????????????????????????????????????????
	Stomiahykus_thlaodus          ??????????????????????????????????????????????????????????????????????????????????????????????????????????????????????????????????????????????????????
	Uranolophus_wyomingensis      ??????????????????????????????????????????????????????????????????????????????????????????????????????????????????????????????????????????????????????
	Speonesydrion_iani            ??????????????????????????????????????????????????????????????????????????????????????????????????????????????????????????????????????????????????????
	Westollrhynchus_lehmanni      ??????????????????????????????????????????????????????????????????????????????????????????????????????????????????????????????????????????????????????
	Jessenia_concentrica          ??????????????????????????????????????????????????????????????????????????????????????????????????????????????????????????????????????????????????????
	Fleurantia_denticulata        ??????????????????????????????????????????????????????????????????????????????????????????????????????????????????????????????????????????????????????
	Scaumenacia_curta             ??????????????????????????????????????????????????????????????????????????????????????????????????????????????????????????????????????????????????????
	Howidipterus_donnae           ??????????????????????????????????????????????????????????????????????????????????????????????????????????????????????????????????????????????????????
	Barwickia_downunda            ??????????????????????????????????????????????????????????????????????????????????????????????????????????????????????????????????????????????????????
	Andreyevichthys_epitomes      ??????????????????????????????????????????????????????????????????????????????????????????????????????????????????????????????????????????????????????
	Rhinodipterus_ulrichi         ??????????????????????????????????????????????????????????????????????????????????????????????????????????????????????????????????????????????????????
	Adelargo_schultzei            ??????????????????????????????????????????????????????????????????????????????????????????????????????????????????????????????????????????????????????
	Ichnomylax_kurnai             ??????????????????????????????????????????????????????????????????????????????????????????????????????????????????????????????????????????????????????
	Adololopas_moyasmithae        ??????????????????????????????????????????????????????????????????????????????????????????????????????????????????????????????????????????????????????
	Tarachomylax_oepiki           ??????????????????????????????????????????????????????????????????????????????????????????????????????????????????????????????????????????????????????
	Iowadipterus_halli            ??????????????????????????????????????????????????????????????????????????????????????????????????????????????????????????????????????????????????????
	Sinodipterus_beibei           ??????????????????????????????????????????????????????????????????????????????????????????????????????????????????????????????????????????????????????
	Sagenodus_copeanus            ??????????????????????????????????????????????????????????????????????????????????????????????????????????????????????????????????????????????????????
	Persephonichthys_chthonica    ??????????????????????????????????????????????????????????????????????????????????????????????????????????????????????????????????????????????????????
	Neoceratodus_forsteri         ??????????????????????????????????????????????????????????????????????????????????????????????????????????????????????????????????????????????????????
	Lepidosireniformes            ??????????????????????????????????????????????????????????????????????????????????????????????????????????????????????????????????????????????????????
	Rhinodipterus_kimberleyensis  ??????????????????????????????????????????????????????????????????????????????????????????????????????????????????????????????????????????????????????

;

END;
BEGIN CHARACTERS;
	TITLE  stratigraphic;
	DIMENSIONS  NCHAR=150;
	FORMAT DATATYPE = CONTINUOUS GAP = - MISSING = ?;
	OPTIONS  LINKCHARACTERS = Stratigraphic LINKCHARACTERS = Character_Matrix;
	MATRIX
	Psarolepis_romeri              ? ? ? ? ? ? ? ? ? ? ? ? ? ? ? ? ? ? ? ? ? ? ? ? ? ? ? ? ? ? ? ? ? ? ? ? ? ? ? ? ? ? ? ? ? ? ? ? ? ? ? ? ? ? ? ? ? ? ? ? ? ? ? ? ? ? ? ? ? ? ? ? ? ? ? ? ? ? ? ? ? ? ? ? ? ? ? ? ? ? ? ? ? ? ? ? ? ? ? ? ? ? ? ? ? ? ? ? ? ? ? ? ? ? ? ? ? ? ? ? ? ? ? ? ? ? ? ? ? ? ? ? ? ? ? ? ? ? ? ? ? ? ? ? ? ? ? ? ? ?
	Youngolepis_praecursor         ? ? ? ? ? ? ? ? ? ? ? ? ? ? ? ? ? ? ? ? ? ? ? ? ? ? ? ? ? ? ? ? ? ? ? ? ? ? ? ? ? ? ? ? ? ? ? ? ? ? ? ? ? ? ? ? ? ? ? ? ? ? ? ? ? ? ? ? ? ? ? ? ? ? ? ? ? ? ? ? ? ? ? ? ? ? ? ? ? ? ? ? ? ? ? ? ? ? ? ? ? ? ? ? ? ? ? ? ? ? ? ? ? ? ? ? ? ? ? ? ? ? ? ? ? ? ? ? ? ? ? ? ? ? ? ? ? ? ? ? ? ? ? ? ? ? ? ? ? ?
	Diabolepis_speratus            ? ? ? ? ? ? ? ? ? ? ? ? ? ? ? ? ? ? ? ? ? ? ? ? ? ? ? ? ? ? ? ? ? ? ? ? ? ? ? ? ? ? ? ? ? ? ? ? ? ? ? ? ? ? ? ? ? ? ? ? ? ? ? ? ? ? ? ? ? ? ? ? ? ? ? ? ? ? ? ? ? ? ? ? ? ? ? ? ? ? ? ? ? ? ? ? ? ? ? ? ? ? ? ? ? ? ? ? ? ? ? ? ? ? ? ? ? ? ? ? ? ? ? ? ? ? ? ? ? ? ? ? ? ? ? ? ? ? ? ? ? ? ? ? ? ? ? ? ? ?
	Chirodipterus_australis        ? ? ? ? ? ? ? ? ? ? ? ? ? ? ? ? ? ? ? ? ? ? ? ? ? ? ? ? ? ? ? ? ? ? ? ? ? ? ? ? ? ? ? ? ? ? ? ? ? ? ? ? ? ? ? ? ? ? ? ? ? ? ? ? ? ? ? ? ? ? ? ? ? ? ? ? ? ? ? ? ? ? ? ? ? ? ? ? ? ? ? ? ? ? ? ? ? ? ? ? ? ? ? ? ? ? ? ? ? ? ? ? ? ? ? ? ? ? ? ? ? ? ? ? ? ? ? ? ? ? ? ? ? ? ? ? ? ? ? ? ? ? ? ? ? ? ? ? ? ?
	Chirodipterus_liangchengi      ? ? ? ? ? ? ? ? ? ? ? ? ? ? ? ? ? ? ? ? ? ? ? ? ? ? ? ? ? ? ? ? ? ? ? ? ? ? ? ? ? ? ? ? ? ? ? ? ? ? ? ? ? ? ? ? ? ? ? ? ? ? ? ? ? ? ? ? ? ? ? ? ? ? ? ? ? ? ? ? ? ? ? ? ? ? ? ? ? ? ? ? ? ? ? ? ? ? ? ? ? ? ? ? ? ? ? ? ? ? ? ? ? ? ? ? ? ? ? ? ? ? ? ? ? ? ? ? ? ? ? ? ? ? ? ? ? ? ? ? ? ? ? ? ? ? ? ? ? ?
	Chirodipterus_wildungensis     ? ? ? ? ? ? ? ? ? ? ? ? ? ? ? ? ? ? ? ? ? ? ? ? ? ? ? ? ? ? ? ? ? ? ? ? ? ? ? ? ? ? ? ? ? ? ? ? ? ? ? ? ? ? ? ? ? ? ? ? ? ? ? ? ? ? ? ? ? ? ? ? ? ? ? ? ? ? ? ? ? ? ? ? ? ? ? ? ? ? ? ? ? ? ? ? ? ? ? ? ? ? ? ? ? ? ? ? ? ? ? ? ? ? ? ? ? ? ? ? ? ? ? ? ? ? ? ? ? ? ? ? ? ? ? ? ? ? ? ? ? ? ? ? ? ? ? ? ? ?
	Dipnorhynchus_sussmilchi       ? ? ? ? ? ? ? ? ? ? ? ? ? ? ? ? ? ? ? ? ? ? ? ? ? ? ? ? ? ? ? ? ? ? ? ? ? ? ? ? ? ? ? ? ? ? ? ? ? ? ? ? ? ? ? ? ? ? ? ? ? ? ? ? ? ? ? ? ? ? ? ? ? ? ? ? ? ? ? ? ? ? ? ? ? ? ? ? ? ? ? ? ? ? ? ? ? ? ? ? ? ? ? ? ? ? ? ? ? ? ? ? ? ? ? ? ? ? ? ? ? ? ? ? ? ? ? ? ? ? ? ? ? ? ? ? ? ? ? ? ? ? ? ? ? ? ? ? ? ?
	Dipterus_valenciennesi         ? ? ? ? ? ? ? ? ? ? ? ? ? ? ? ? ? ? ? ? ? ? ? ? ? ? ? ? ? ? ? ? ? ? ? ? ? ? ? ? ? ? ? ? ? ? ? ? ? ? ? ? ? ? ? ? ? ? ? ? ? ? ? ? ? ? ? ? ? ? ? ? ? ? ? ? ? ? ? ? ? ? ? ? ? ? ? ? ? ? ? ? ? ? ? ? ? ? ? ? ? ? ? ? ? ? ? ? ? ? ? ? ? ? ? ? ? ? ? ? ? ? ? ? ? ? ? ? ? ? ? ? ? ? ? ? ? ? ? ? ? ? ? ? ? ? ? ? ? ?
	Gogodipterus_paddyensis        ? ? ? ? ? ? ? ? ? ? ? ? ? ? ? ? ? ? ? ? ? ? ? ? ? ? ? ? ? ? ? ? ? ? ? ? ? ? ? ? ? ? ? ? ? ? ? ? ? ? ? ? ? ? ? ? ? ? ? ? ? ? ? ? ? ? ? ? ? ? ? ? ? ? ? ? ? ? ? ? ? ? ? ? ? ? ? ? ? ? ? ? ? ? ? ? ? ? ? ? ? ? ? ? ? ? ? ? ? ? ? ? ? ? ? ? ? ? ? ? ? ? ? ? ? ? ? ? ? ? ? ? ? ? ? ? ? ? ? ? ? ? ? ? ? ? ? ? ? ?
	Griphognathus_minutidens       ? ? ? ? ? ? ? ? ? ? ? ? ? ? ? ? ? ? ? ? ? ? ? ? ? ? ? ? ? ? ? ? ? ? ? ? ? ? ? ? ? ? ? ? ? ? ? ? ? ? ? ? ? ? ? ? ? ? ? ? ? ? ? ? ? ? ? ? ? ? ? ? ? ? ? ? ? ? ? ? ? ? ? ? ? ? ? ? ? ? ? ? ? ? ? ? ? ? ? ? ? ? ? ? ? ? ? ? ? ? ? ? ? ? ? ? ? ? ? ? ? ? ? ? ? ? ? ? ? ? ? ? ? ? ? ? ? ? ? ? ? ? ? ? ? ? ? ? ? ?
	Holodipterus_gogoensis         ? ? ? ? ? ? ? ? ? ? ? ? ? ? ? ? ? ? ? ? ? ? ? ? ? ? ? ? ? ? ? ? ? ? ? ? ? ? ? ? ? ? ? ? ? ? ? ? ? ? ? ? ? ? ? ? ? ? ? ? ? ? ? ? ? ? ? ? ? ? ? ? ? ? ? ? ? ? ? ? ? ? ? ? ? ? ? ? ? ? ? ? ? ? ? ? ? ? ? ? ? ? ? ? ? ? ? ? ? ? ? ? ? ? ? ? ? ? ? ? ? ? ? ? ? ? ? ? ? ? ? ? ? ? ? ? ? ? ? ? ? ? ? ? ? ? ? ? ? ?
	Melanognathus_canadensis       ? ? ? ? ? ? ? ? ? ? ? ? ? ? ? ? ? ? ? ? ? ? ? ? ? ? ? ? ? ? ? ? ? ? ? ? ? ? ? ? ? ? ? ? ? ? ? ? ? ? ? ? ? ? ? ? ? ? ? ? ? ? ? ? ? ? ? ? ? ? ? ? ? ? ? ? ? ? ? ? ? ? ? ? ? ? ? ? ? ? ? ? ? ? ? ? ? ? ? ? ? ? ? ? ? ? ? ? ? ? ? ? ? ? ? ? ? ? ? ? ? ? ? ? ? ? ? ? ? ? ? ? ? ? ? ? ? ? ? ? ? ? ? ? ? ? ? ? ? ?
	Orlovichthys_limnatis          ? ? ? ? ? ? ? ? ? ? ? ? ? ? ? ? ? ? ? ? ? ? ? ? ? ? ? ? ? ? ? ? ? ? ? ? ? ? ? ? ? ? ? ? ? ? ? ? ? ? ? ? ? ? ? ? ? ? ? ? ? ? ? ? ? ? ? ? ? ? ? ? ? ? ? ? ? ? ? ? ? ? ? ? ? ? ? ? ? ? ? ? ? ? ? ? ? ? ? ? ? ? ? ? ? ? ? ? ? ? ? ? ? ? ? ? ? ? ? ? ? ? ? ? ? ? ? ? ? ? ? ? ? ? ? ? ? ? ? ? ? ? ? ? ? ? ? ? ? ?
	Pillararhynchus_longi          ? ? ? ? ? ? ? ? ? ? ? ? ? ? ? ? ? ? ? ? ? ? ? ? ? ? ? ? ? ? ? ? ? ? ? ? ? ? ? ? ? ? ? ? ? ? ? ? ? ? ? ? ? ? ? ? ? ? ? ? ? ? ? ? ? ? ? ? ? ? ? ? ? ? ? ? ? ? ? ? ? ? ? ? ? ? ? ? ? ? ? ? ? ? ? ? ? ? ? ? ? ? ? ? ? ? ? ? ? ? ? ? ? ? ? ? ? ? ? ? ? ? ? ? ? ? ? ? ? ? ? ? ? ? ? ? ? ? ? ? ? ? ? ? ? ? ? ? ? ?
	Soederberghia_groenlandica     ? ? ? ? ? ? ? ? ? ? ? ? ? ? ? ? ? ? ? ? ? ? ? ? ? ? ? ? ? ? ? ? ? ? ? ? ? ? ? ? ? ? ? ? ? ? ? ? ? ? ? ? ? ? ? ? ? ? ? ? ? ? ? ? ? ? ? ? ? ? ? ? ? ? ? ? ? ? ? ? ? ? ? ? ? ? ? ? ? ? ? ? ? ? ? ? ? ? ? ? ? ? ? ? ? ? ? ? ? ? ? ? ? ? ? ? ? ? ? ? ? ? ? ? ? ? ? ? ? ? ? ? ? ? ? ? ? ? ? ? ? ? ? ? ? ? ? ? ? ?
	Sorbitorhynchus_deleaskitus    ? ? ? ? ? ? ? ? ? ? ? ? ? ? ? ? ? ? ? ? ? ? ? ? ? ? ? ? ? ? ? ? ? ? ? ? ? ? ? ? ? ? ? ? ? ? ? ? ? ? ? ? ? ? ? ? ? ? ? ? ? ? ? ? ? ? ? ? ? ? ? ? ? ? ? ? ? ? ? ? ? ? ? ? ? ? ? ? ? ? ? ? ? ? ? ? ? ? ? ? ? ? ? ? ? ? ? ? ? ? ? ? ? ? ? ? ? ? ? ? ? ? ? ? ? ? ? ? ? ? ? ? ? ? ? ? ? ? ? ? ? ? ? ? ? ? ? ? ? ?
	Stomiahykus_thlaodus           ? ? ? ? ? ? ? ? ? ? ? ? ? ? ? ? ? ? ? ? ? ? ? ? ? ? ? ? ? ? ? ? ? ? ? ? ? ? ? ? ? ? ? ? ? ? ? ? ? ? ? ? ? ? ? ? ? ? ? ? ? ? ? ? ? ? ? ? ? ? ? ? ? ? ? ? ? ? ? ? ? ? ? ? ? ? ? ? ? ? ? ? ? ? ? ? ? ? ? ? ? ? ? ? ? ? ? ? ? ? ? ? ? ? ? ? ? ? ? ? ? ? ? ? ? ? ? ? ? ? ? ? ? ? ? ? ? ? ? ? ? ? ? ? ? ? ? ? ? ?
	Uranolophus_wyomingensis       ? ? ? ? ? ? ? ? ? ? ? ? ? ? ? ? ? ? ? ? ? ? ? ? ? ? ? ? ? ? ? ? ? ? ? ? ? ? ? ? ? ? ? ? ? ? ? ? ? ? ? ? ? ? ? ? ? ? ? ? ? ? ? ? ? ? ? ? ? ? ? ? ? ? ? ? ? ? ? ? ? ? ? ? ? ? ? ? ? ? ? ? ? ? ? ? ? ? ? ? ? ? ? ? ? ? ? ? ? ? ? ? ? ? ? ? ? ? ? ? ? ? ? ? ? ? ? ? ? ? ? ? ? ? ? ? ? ? ? ? ? ? ? ? ? ? ? ? ? ?
	Speonesydrion_iani             ? ? ? ? ? ? ? ? ? ? ? ? ? ? ? ? ? ? ? ? ? ? ? ? ? ? ? ? ? ? ? ? ? ? ? ? ? ? ? ? ? ? ? ? ? ? ? ? ? ? ? ? ? ? ? ? ? ? ? ? ? ? ? ? ? ? ? ? ? ? ? ? ? ? ? ? ? ? ? ? ? ? ? ? ? ? ? ? ? ? ? ? ? ? ? ? ? ? ? ? ? ? ? ? ? ? ? ? ? ? ? ? ? ? ? ? ? ? ? ? ? ? ? ? ? ? ? ? ? ? ? ? ? ? ? ? ? ? ? ? ? ? ? ? ? ? ? ? ? ?
	Westollrhynchus_lehmanni       ? ? ? ? ? ? ? ? ? ? ? ? ? ? ? ? ? ? ? ? ? ? ? ? ? ? ? ? ? ? ? ? ? ? ? ? ? ? ? ? ? ? ? ? ? ? ? ? ? ? ? ? ? ? ? ? ? ? ? ? ? ? ? ? ? ? ? ? ? ? ? ? ? ? ? ? ? ? ? ? ? ? ? ? ? ? ? ? ? ? ? ? ? ? ? ? ? ? ? ? ? ? ? ? ? ? ? ? ? ? ? ? ? ? ? ? ? ? ? ? ? ? ? ? ? ? ? ? ? ? ? ? ? ? ? ? ? ? ? ? ? ? ? ? ? ? ? ? ? ?
	Jessenia_concentrica           ? ? ? ? ? ? ? ? ? ? ? ? ? ? ? ? ? ? ? ? ? ? ? ? ? ? ? ? ? ? ? ? ? ? ? ? ? ? ? ? ? ? ? ? ? ? ? ? ? ? ? ? ? ? ? ? ? ? ? ? ? ? ? ? ? ? ? ? ? ? ? ? ? ? ? ? ? ? ? ? ? ? ? ? ? ? ? ? ? ? ? ? ? ? ? ? ? ? ? ? ? ? ? ? ? ? ? ? ? ? ? ? ? ? ? ? ? ? ? ? ? ? ? ? ? ? ? ? ? ? ? ? ? ? ? ? ? ? ? ? ? ? ? ? ? ? ? ? ? ?
	Fleurantia_denticulata         ? ? ? ? ? ? ? ? ? ? ? ? ? ? ? ? ? ? ? ? ? ? ? ? ? ? ? ? ? ? ? ? ? ? ? ? ? ? ? ? ? ? ? ? ? ? ? ? ? ? ? ? ? ? ? ? ? ? ? ? ? ? ? ? ? ? ? ? ? ? ? ? ? ? ? ? ? ? ? ? ? ? ? ? ? ? ? ? ? ? ? ? ? ? ? ? ? ? ? ? ? ? ? ? ? ? ? ? ? ? ? ? ? ? ? ? ? ? ? ? ? ? ? ? ? ? ? ? ? ? ? ? ? ? ? ? ? ? ? ? ? ? ? ? ? ? ? ? ? ?
	Scaumenacia_curta              ? ? ? ? ? ? ? ? ? ? ? ? ? ? ? ? ? ? ? ? ? ? ? ? ? ? ? ? ? ? ? ? ? ? ? ? ? ? ? ? ? ? ? ? ? ? ? ? ? ? ? ? ? ? ? ? ? ? ? ? ? ? ? ? ? ? ? ? ? ? ? ? ? ? ? ? ? ? ? ? ? ? ? ? ? ? ? ? ? ? ? ? ? ? ? ? ? ? ? ? ? ? ? ? ? ? ? ? ? ? ? ? ? ? ? ? ? ? ? ? ? ? ? ? ? ? ? ? ? ? ? ? ? ? ? ? ? ? ? ? ? ? ? ? ? ? ? ? ? ?
	Howidipterus_donnae            ? ? ? ? ? ? ? ? ? ? ? ? ? ? ? ? ? ? ? ? ? ? ? ? ? ? ? ? ? ? ? ? ? ? ? ? ? ? ? ? ? ? ? ? ? ? ? ? ? ? ? ? ? ? ? ? ? ? ? ? ? ? ? ? ? ? ? ? ? ? ? ? ? ? ? ? ? ? ? ? ? ? ? ? ? ? ? ? ? ? ? ? ? ? ? ? ? ? ? ? ? ? ? ? ? ? ? ? ? ? ? ? ? ? ? ? ? ? ? ? ? ? ? ? ? ? ? ? ? ? ? ? ? ? ? ? ? ? ? ? ? ? ? ? ? ? ? ? ? ?
	Barwickia_downunda             ? ? ? ? ? ? ? ? ? ? ? ? ? ? ? ? ? ? ? ? ? ? ? ? ? ? ? ? ? ? ? ? ? ? ? ? ? ? ? ? ? ? ? ? ? ? ? ? ? ? ? ? ? ? ? ? ? ? ? ? ? ? ? ? ? ? ? ? ? ? ? ? ? ? ? ? ? ? ? ? ? ? ? ? ? ? ? ? ? ? ? ? ? ? ? ? ? ? ? ? ? ? ? ? ? ? ? ? ? ? ? ? ? ? ? ? ? ? ? ? ? ? ? ? ? ? ? ? ? ? ? ? ? ? ? ? ? ? ? ? ? ? ? ? ? ? ? ? ? ?
	Andreyevichthys_epitomes       ? ? ? ? ? ? ? ? ? ? ? ? ? ? ? ? ? ? ? ? ? ? ? ? ? ? ? ? ? ? ? ? ? ? ? ? ? ? ? ? ? ? ? ? ? ? ? ? ? ? ? ? ? ? ? ? ? ? ? ? ? ? ? ? ? ? ? ? ? ? ? ? ? ? ? ? ? ? ? ? ? ? ? ? ? ? ? ? ? ? ? ? ? ? ? ? ? ? ? ? ? ? ? ? ? ? ? ? ? ? ? ? ? ? ? ? ? ? ? ? ? ? ? ? ? ? ? ? ? ? ? ? ? ? ? ? ? ? ? ? ? ? ? ? ? ? ? ? ? ?
	Rhinodipterus_ulrichi          ? ? ? ? ? ? ? ? ? ? ? ? ? ? ? ? ? ? ? ? ? ? ? ? ? ? ? ? ? ? ? ? ? ? ? ? ? ? ? ? ? ? ? ? ? ? ? ? ? ? ? ? ? ? ? ? ? ? ? ? ? ? ? ? ? ? ? ? ? ? ? ? ? ? ? ? ? ? ? ? ? ? ? ? ? ? ? ? ? ? ? ? ? ? ? ? ? ? ? ? ? ? ? ? ? ? ? ? ? ? ? ? ? ? ? ? ? ? ? ? ? ? ? ? ? ? ? ? ? ? ? ? ? ? ? ? ? ? ? ? ? ? ? ? ? ? ? ? ? ?
	Adelargo_schultzei             ? ? ? ? ? ? ? ? ? ? ? ? ? ? ? ? ? ? ? ? ? ? ? ? ? ? ? ? ? ? ? ? ? ? ? ? ? ? ? ? ? ? ? ? ? ? ? ? ? ? ? ? ? ? ? ? ? ? ? ? ? ? ? ? ? ? ? ? ? ? ? ? ? ? ? ? ? ? ? ? ? ? ? ? ? ? ? ? ? ? ? ? ? ? ? ? ? ? ? ? ? ? ? ? ? ? ? ? ? ? ? ? ? ? ? ? ? ? ? ? ? ? ? ? ? ? ? ? ? ? ? ? ? ? ? ? ? ? ? ? ? ? ? ? ? ? ? ? ? ?
	Ichnomylax_kurnai              ? ? ? ? ? ? ? ? ? ? ? ? ? ? ? ? ? ? ? ? ? ? ? ? ? ? ? ? ? ? ? ? ? ? ? ? ? ? ? ? ? ? ? ? ? ? ? ? ? ? ? ? ? ? ? ? ? ? ? ? ? ? ? ? ? ? ? ? ? ? ? ? ? ? ? ? ? ? ? ? ? ? ? ? ? ? ? ? ? ? ? ? ? ? ? ? ? ? ? ? ? ? ? ? ? ? ? ? ? ? ? ? ? ? ? ? ? ? ? ? ? ? ? ? ? ? ? ? ? ? ? ? ? ? ? ? ? ? ? ? ? ? ? ? ? ? ? ? ? ?
	Adololopas_moyasmithae         ? ? ? ? ? ? ? ? ? ? ? ? ? ? ? ? ? ? ? ? ? ? ? ? ? ? ? ? ? ? ? ? ? ? ? ? ? ? ? ? ? ? ? ? ? ? ? ? ? ? ? ? ? ? ? ? ? ? ? ? ? ? ? ? ? ? ? ? ? ? ? ? ? ? ? ? ? ? ? ? ? ? ? ? ? ? ? ? ? ? ? ? ? ? ? ? ? ? ? ? ? ? ? ? ? ? ? ? ? ? ? ? ? ? ? ? ? ? ? ? ? ? ? ? ? ? ? ? ? ? ? ? ? ? ? ? ? ? ? ? ? ? ? ? ? ? ? ? ? ?
	Tarachomylax_oepiki            ? ? ? ? ? ? ? ? ? ? ? ? ? ? ? ? ? ? ? ? ? ? ? ? ? ? ? ? ? ? ? ? ? ? ? ? ? ? ? ? ? ? ? ? ? ? ? ? ? ? ? ? ? ? ? ? ? ? ? ? ? ? ? ? ? ? ? ? ? ? ? ? ? ? ? ? ? ? ? ? ? ? ? ? ? ? ? ? ? ? ? ? ? ? ? ? ? ? ? ? ? ? ? ? ? ? ? ? ? ? ? ? ? ? ? ? ? ? ? ? ? ? ? ? ? ? ? ? ? ? ? ? ? ? ? ? ? ? ? ? ? ? ? ? ? ? ? ? ? ?
	Iowadipterus_halli             ? ? ? ? ? ? ? ? ? ? ? ? ? ? ? ? ? ? ? ? ? ? ? ? ? ? ? ? ? ? ? ? ? ? ? ? ? ? ? ? ? ? ? ? ? ? ? ? ? ? ? ? ? ? ? ? ? ? ? ? ? ? ? ? ? ? ? ? ? ? ? ? ? ? ? ? ? ? ? ? ? ? ? ? ? ? ? ? ? ? ? ? ? ? ? ? ? ? ? ? ? ? ? ? ? ? ? ? ? ? ? ? ? ? ? ? ? ? ? ? ? ? ? ? ? ? ? ? ? ? ? ? ? ? ? ? ? ? ? ? ? ? ? ? ? ? ? ? ? ?
	Sinodipterus_beibei            ? ? ? ? ? ? ? ? ? ? ? ? ? ? ? ? ? ? ? ? ? ? ? ? ? ? ? ? ? ? ? ? ? ? ? ? ? ? ? ? ? ? ? ? ? ? ? ? ? ? ? ? ? ? ? ? ? ? ? ? ? ? ? ? ? ? ? ? ? ? ? ? ? ? ? ? ? ? ? ? ? ? ? ? ? ? ? ? ? ? ? ? ? ? ? ? ? ? ? ? ? ? ? ? ? ? ? ? ? ? ? ? ? ? ? ? ? ? ? ? ? ? ? ? ? ? ? ? ? ? ? ? ? ? ? ? ? ? ? ? ? ? ? ? ? ? ? ? ? ?
	Sagenodus_copeanus             ? ? ? ? ? ? ? ? ? ? ? ? ? ? ? ? ? ? ? ? ? ? ? ? ? ? ? ? ? ? ? ? ? ? ? ? ? ? ? ? ? ? ? ? ? ? ? ? ? ? ? ? ? ? ? ? ? ? ? ? ? ? ? ? ? ? ? ? ? ? ? ? ? ? ? ? ? ? ? ? ? ? ? ? ? ? ? ? ? ? ? ? ? ? ? ? ? ? ? ? ? ? ? ? ? ? ? ? ? ? ? ? ? ? ? ? ? ? ? ? ? ? ? ? ? ? ? ? ? ? ? ? ? ? ? ? ? ? ? ? ? ? ? ? ? ? ? ? ? ?
	Persephonichthys_chthonica     ? ? ? ? ? ? ? ? ? ? ? ? ? ? ? ? ? ? ? ? ? ? ? ? ? ? ? ? ? ? ? ? ? ? ? ? ? ? ? ? ? ? ? ? ? ? ? ? ? ? ? ? ? ? ? ? ? ? ? ? ? ? ? ? ? ? ? ? ? ? ? ? ? ? ? ? ? ? ? ? ? ? ? ? ? ? ? ? ? ? ? ? ? ? ? ? ? ? ? ? ? ? ? ? ? ? ? ? ? ? ? ? ? ? ? ? ? ? ? ? ? ? ? ? ? ? ? ? ? ? ? ? ? ? ? ? ? ? ? ? ? ? ? ? ? ? ? ? ? ?
	Neoceratodus_forsteri          ? ? ? ? ? ? ? ? ? ? ? ? ? ? ? ? ? ? ? ? ? ? ? ? ? ? ? ? ? ? ? ? ? ? ? ? ? ? ? ? ? ? ? ? ? ? ? ? ? ? ? ? ? ? ? ? ? ? ? ? ? ? ? ? ? ? ? ? ? ? ? ? ? ? ? ? ? ? ? ? ? ? ? ? ? ? ? ? ? ? ? ? ? ? ? ? ? ? ? ? ? ? ? ? ? ? ? ? ? ? ? ? ? ? ? ? ? ? ? ? ? ? ? ? ? ? ? ? ? ? ? ? ? ? ? ? ? ? ? ? ? ? ? ? ? ? ? ? ? ?
	Lepidosireniformes             ? ? ? ? ? ? ? ? ? ? ? ? ? ? ? ? ? ? ? ? ? ? ? ? ? ? ? ? ? ? ? ? ? ? ? ? ? ? ? ? ? ? ? ? ? ? ? ? ? ? ? ? ? ? ? ? ? ? ? ? ? ? ? ? ? ? ? ? ? ? ? ? ? ? ? ? ? ? ? ? ? ? ? ? ? ? ? ? ? ? ? ? ? ? ? ? ? ? ? ? ? ? ? ? ? ? ? ? ? ? ? ? ? ? ? ? ? ? ? ? ? ? ? ? ? ? ? ? ? ? ? ? ? ? ? ? ? ? ? ? ? ? ? ? ? ? ? ? ? ?
	Rhinodipterus_kimberleyensis   ? ? ? ? ? ? ? ? ? ? ? ? ? ? ? ? ? ? ? ? ? ? ? ? ? ? ? ? ? ? ? ? ? ? ? ? ? ? ? ? ? ? ? ? ? ? ? ? ? ? ? ? ? ? ? ? ? ? ? ? ? ? ? ? ? ? ? ? ? ? ? ? ? ? ? ? ? ? ? ? ? ? ? ? ? ? ? ? ? ? ? ? ? ? ? ? ? ? ? ? ? ? ? ? ? ? ? ? ? ? ? ? ? ? ? ? ? ? ? ? ? ? ? ? ? ? ? ? ? ? ? ? ? ? ? ? ? ? ? ? ? ? ? ? ? ? ? ? ? ?

;

END;
BEGIN LABELS;
	CHARGROUPLABEL neurocranium COLOR = (RGB 1.0 0.03529412 0.41960784) ;
	CHARGROUPLABEL ectodermal_tissues COLOR = (RGB 0.06666667 1.0 1.0) ;
	CHARGROUPLABEL dermal_skull COLOR = (RGB 1.0 1.0 0.03529412) ;
	CHARGROUPLABEL Gross_morphology COLOR = (RGB 0.96862745 1.0 0.98823529) ;
	CHARGROUPLABEL 'bone-muscle interface' COLOR = (RGB 0.91372549 0.56862745 1.0) ;
	CHARGROUPLABEL Splanchnocranium COLOR = (RGB 1.0 0.73333333 0.66666667) ;
	CHARGROUPLABEL Teeth COLOR = (RGB 0.46666667 1.0 0.33333333) ;
	CHARGROUPLABEL postcranial COLOR = (RGB 1.0 0.65882353 0.43529412) ;


END;

BEGIN SETS;
	CHARPARTITION * UNTITLED  (CHARACTERS = Character_Matrix) =  neurocranium :  1 -  2 23 36 -  38 40 -  49 60 -  62 104 106 -  107 110 -  139, ectodermal_tissues :  3 5 25 27 -  28 63 65 70 75 - 78\3 149 -  150, dermal_skull :  4 6 -  21 29 - 32\3 33 -  35 51 -  59 64 - 67\3 68 -  69 74 82 -  83 141, Gross_morphology :  22 24 26 30 -  31 39 50 66 79, 'bone-muscle interface' :  71 -  73, Splanchnocranium :  76 -  77 80 -  81 105 - 108\3 109 140, Teeth :  84 -  103, postcranial :  142 -  148;

END;

BEGIN ASSUMPTIONS;
		USERTYPE Stratigraphic (Stepmatrix) = 
		 10
	0	1	2	3	4	5	6	7	8	9
	0	1	2	3	4	5	6	7	8	9
	1000	0	1	2	3	4	5	6	7	8
	1000	1000	0	1	2	3	4	5	6	7
	1000	1000	1000	0	1	2	3	4	5	6
	1000	1000	1000	1000	0	1	2	3	4	5
	1000	1000	1000	1000	1000	0	1	2	3	4
	1000	1000	1000	1000	1000	1000	0	1	2	3
	1000	1000	1000	1000	1000	1000	1000	0	1	2
	1000	1000	1000	1000	1000	1000	1000	1000	0	1
	1000	1000	1000	1000	1000	1000	1000	1000	1000	0
;

	TYPESET * UNTITLED  (CHARACTERS = Character_Matrix)  =  unord:  1 -  150;
TYPESET * UNTITLED  (CHARACTERS = Stratigraphic)  =  Squared:  1 -  150;
TYPESET * UNTITLED  (CHARACTERS = stratigraphic)  =  Squared:  1 -  150;

END;

BEGIN MESQUITECHARMODELS;
	ProbModelSet * UNTITLED  (CHARACTERS = Character_Matrix)  =  'Mk1 (est.)':  1 -  150;
ProbModelSet * UNTITLED  (CHARACTERS = Stratigraphic)  =  Brownian_default:  1 -  150;
ProbModelSet * UNTITLED  (CHARACTERS = stratigraphic)  =  Brownian_default:  1 -  150;
END;

BEGIN NOTES;

	CHARACTERS = Character_Matrix TAXA = Taxa;
	CHARACTERS = Stratigraphic TAXA = Taxa;
	CHARACTERS = stratigraphic TAXA = Taxa;
	SU  C = 1 N = selected B = TRUE;

END;

Begin MESQUITE;
		MESQUITESCRIPTVERSION 2;
		TITLE AUTO;
		tell ProjectCoordinator;
		timeSaved 1387784038963;
		getEmployee #mesquite.minimal.ManageTaxa.ManageTaxa;
		tell It;
			setID 0 3702157791695095322;
		endTell;
		getEmployee #mesquite.charMatrices.ManageCharacters.ManageCharacters;
		tell It;
			setID 0 8990230096855057155;
			mqVersion 275;
			checksumv 0 3 594774794 null  getNumChars 150 numChars 150 getNumTaxa 38 numTaxa 38   short true   bits 2305843009213693967   states 15   sumSquaresStatesOnly 11874.0 sumSquares -4.150517416584649E19 longCompressibleToShort false usingShortMatrix true   NumFiles 1 NumMatrices 3;
			mqVersion;
			setID 1 5137116911964926062;
			mqVersion 275;
			checksumv 1 3 4291530795 null  getNumChars 150 numChars 150 getNumTaxa 38 numTaxa 38   short true   bits 0   states 0   sumSquaresStatesOnly 0.0 sumSquares 0.0 longCompressibleToShort false usingShortMatrix true   NumFiles 1 NumMatrices 3;
			mqVersion;
			setID 2 1369315496001161462;
			tell It;
				setSelected  1;
				attachments ;
			endTell;
			mqVersion 275;
			checksumv 2 3 3953678493 null  numChars 150   numItems 1   min 1.7975133655488295E308   max 1.7975133655488295E308   sumSquares 0.0   NumFiles 1 NumMatrices 3;
			mqVersion;
		endTell;
		getWindow;
		tell It;
			suppress;
			setResourcesState false false 100;
			setPopoutState 400;
			setExplanationSize 0;
			setAnnotationSize 0;
			setFontIncAnnot 0;
			setFontIncExp 0;
			setSize 766 713;
			setLocation 814 24;
			setFont SanSerif;
			setFontSize 10;
			getToolPalette;
			tell It;
			endTell;
			desuppress;
		endTell;
		getEmployee  #mesquite.minimal.ManageTaxa.ManageTaxa;
		tell It;
			showTaxa #3702157791695095322 #mesquite.lists.TaxonList.TaxonList;
			tell It;
				setTaxa #3702157791695095322;
				getWindow;
				tell It;
					newAssistant  #mesquite.lists.DefaultTaxaOrder.DefaultTaxaOrder;
					newAssistant  #mesquite.lists.TaxonListCurrPartition.TaxonListCurrPartition;
					setExplanationSize 30;
					setAnnotationSize 20;
					setFontIncAnnot 0;
					setFontIncExp 0;
					setSize 666 646;
					setLocation 814 24;
					setFont SanSerif;
					setFontSize 10;
					getToolPalette;
					tell It;
					endTell;
				endTell;
				showWindow;
				getEmployee #mesquite.lists.ColorTaxon.ColorTaxon;
				tell It;
					setColor Red;
					removeColor off;
				endTell;
				getEmployee #mesquite.lists.TaxonListAnnotPanel.TaxonListAnnotPanel;
				tell It;
					togglePanel off;
				endTell;
			endTell;
		endTell;
		getEmployee  #mesquite.trees.BasicTreeWindowCoord.BasicTreeWindowCoord;
		tell It;
			makeTreeWindow #3702157791695095322  #mesquite.trees.BasicTreeWindowMaker.BasicTreeWindowMaker;
			tell It;
				suppressEPCResponse;
				setTreeSource  #mesquite.trees.ManyTreesFromFile.ManyTreesFromFile;
				tell It;
					setFilePath 'qiao&zhu_2009_trees';
					toggleReread on;
					toggleLive on;
				endTell;
				setAssignedID 879.1385566990033.9141278429280361021;
				getTreeWindow;
				tell It;
					setExplanationSize 30;
					setAnnotationSize 20;
					setFontIncAnnot 0;
					setFontIncExp 0;
					setSize 666 646;
					setLocation 814 24;
					setFont SanSerif;
					setFontSize 10;
					getToolPalette;
					tell It;
					endTell;
					getTreeDrawCoordinator #mesquite.trees.BasicTreeDrawCoordinator.BasicTreeDrawCoordinator;
				tell It;
					suppress;
					setTreeDrawer  #mesquite.trees.SquareTree.SquareTree;
					tell It;
						setNodeLocs #mesquite.trees.NodeLocsStandard.NodeLocsStandard;
						tell It;
							branchLengthsToggle on;
							toggleScale on;
							toggleBroadScale off;
							toggleCenter on;
							toggleEven on;
						endTell;
						setEdgeWidth 6;
						orientRight;
						setCornerMode Right_Angle  50;
					endTell;
					setBackground White;
					setBranchColor Black;
					showNodeNumbers off;
					showBranchColors on;
					labelBranchLengths off;
					centerBrLenLabels on;
					showBrLensUnspecified on;
					showBrLenLabelsOnTerminals on;
					setBrLenLabelColor 0 0 255;
					setNumBrLenDecimals 6;
					desuppress;
					getEmployee #mesquite.trees.BasicDrawTaxonNames.BasicDrawTaxonNames;
					tell It;
						setColor Black;
						toggleColorPartition on;
						toggleShadePartition off;
						toggleShowFootnotes on;
						toggleNodeLabels on;
						toggleCenterNodeNames off;
						toggleShowNames on;
						namesAngle ?;
					endTell;
				endTell;
					setTreeNumber 2;
					setTree '(1:4.0,2:2.0,(3:9.0,(((((((((((4:15.0,(14:15.0,16:5.0):4.0):7.0,5:1.0):2.0,30:1.0):3.0,(((6:4.0,27:12.0):2.0,(((10:27.0,15:12.0):11.0,11:12.0):11.0,((((((13:8.0,(35:4.0,(36:6.0,37:2.0):4.0):13.0):6.0,26:4.0):8.0,(22:8.0,(24:8.0,25:5.0):4.0):5.0):3.0,23:1.0):5.0,28:4.0):4.0,34:12.0):12.0):8.0):10.0,33:1.0):1.0):4.0,8:11.0):13.0,9:8.0):10.0,(12:9.0,31:6.0):2.0):10.0,(21:4.0,32:6.0):3.0):8.0,17:10.0):4.0,18:10.0):7.0,(((7:10.0,19:2.0):3.0,29:1.0):3.0,20:4.0):4.0):17.0):8.0);';
					setDrawingSizeMode 0;
					toggleLegendFloat on;
					scale 0;
					toggleTextOnTree off;
					showWindow;
				endTell;
				desuppressEPCResponse;
				getEmployee #mesquite.trees.ColorBranches.ColorBranches;
				tell It;
					setColor Red;
					removeColor off;
				endTell;
				getEmployee #mesquite.ornamental.BranchNotes.BranchNotes;
				tell It;
					setAlwaysOn off;
				endTell;
				getEmployee #mesquite.ornamental.ColorTreeByPartition.ColorTreeByPartition;
				tell It;
					colorByPartition off;
				endTell;
				getEmployee #mesquite.ornamental.DrawTreeAssocDoubles.DrawTreeAssocDoubles;
				tell It;
					setOn on;
					toggleShow consensusFrequency;
					setDigits 4;
					writeAsPercentage off;
					toggleCentred on;
					toggleHorizontal on;
					toggleWhiteEdges on;
					setFontSize 10;
					setOffset 0  0;
				endTell;
				getEmployee #mesquite.ornamental.DrawTreeAssocStrings.DrawTreeAssocStrings;
				tell It;
					setOn on;
					toggleCentred on;
					toggleHorizontal on;
					setFontSize 10;
					setOffset 0  0;
				endTell;
				getEmployee #mesquite.trees.TreeInfoValues.TreeInfoValues;
				tell It;
					panelOpen false;
				endTell;
			endTell;
		endTell;
		getEmployee  #mesquite.charMatrices.BasicDataWindowCoord.BasicDataWindowCoord;
		tell It;
			showDataWindow #8990230096855057155 #mesquite.charMatrices.BasicDataWindowMaker.BasicDataWindowMaker;
			tell It;
				getWindow;
				tell It;
					setExplanationSize 30;
					setAnnotationSize 20;
					setFontIncAnnot 0;
					setFontIncExp 0;
					setSize 666 646;
					setLocation 814 24;
					setFont SanSerif;
					setFontSize 10;
					getToolPalette;
					tell It;
						setTool mesquite.charMatrices.BasicDataWindowMaker.BasicDataWindow.ibeam;
					endTell;
					setActive;
					setTool mesquite.charMatrices.BasicDataWindowMaker.BasicDataWindow.ibeam;
					colorCells  #mesquite.charMatrices.NoColor.NoColor;
					colorRowNames  #mesquite.charMatrices.TaxonGroupColor.TaxonGroupColor;
					colorColumnNames  #mesquite.charMatrices.CharGroupColor.CharGroupColor;
					colorText  #mesquite.charMatrices.NoColor.NoColor;
					setBackground White;
					toggleShowNames on;
					toggleShowTaxonNames on;
					toggleTight off;
					toggleThinRows off;
					toggleShowChanges on;
					toggleSeparateLines off;
					toggleShowStates on;
					toggleAutoWCharNames on;
					toggleAutoTaxonNames off;
					toggleShowDefaultCharNames off;
					toggleConstrainCW on;
					toggleBirdsEye off;
					toggleShowPaleGrid off;
					toggleShowPaleCellColors off;
					togglePaleInapplicable on;
					toggleShowBoldCellText off;
					toggleAllowAutosize on;
					toggleColorsPanel off;
					toggleDiagonal on;
					setDiagonalHeight 80;
					toggleLinkedScrolling on;
					toggleScrollLinkedTables off;
				endTell;
				showWindow;
				getWindow;
				tell It;
					forceAutosize;
				endTell;
				getEmployee #mesquite.charMatrices.ColorByState.ColorByState;
				tell It;
					setStateLimit 9;
					toggleUniformMaximum on;
				endTell;
				getEmployee #mesquite.charMatrices.ColorCells.ColorCells;
				tell It;
					setColor Red;
					removeColor off;
				endTell;
				getEmployee #mesquite.categ.StateNamesEditor.StateNamesEditor;
				tell It;
					makeWindow;
					tell It;
						getTable;
						tell It;
							rowNamesWidth 481;
						endTell;
						setExplanationSize 30;
						setAnnotationSize 40;
						setFontIncAnnot 0;
						setFontIncExp 0;
						setSize 666 626;
						setLocation 814 24;
						setFont SanSerif;
						setFontSize 10;
						getToolPalette;
						tell It;
							setTool mesquite.categ.StateNamesEditor.StateNamesWindow.ibeam;
						endTell;
						rowsAreCharacters on;
						toggleConstrainChar on;
						toggleConstrainCharNum 3;
						togglePanel off;
						toggleSummaryPanel off;
					endTell;
					showWindow;
				endTell;
				getEmployee #mesquite.categ.StateNamesStrip.StateNamesStrip;
				tell It;
					showStrip off;
				endTell;
				getEmployee #mesquite.charMatrices.AnnotPanel.AnnotPanel;
				tell It;
					togglePanel off;
				endTell;
				getEmployee #mesquite.charMatrices.CharReferenceStrip.CharReferenceStrip;
				tell It;
					showStrip off;
				endTell;
				getEmployee #mesquite.charMatrices.QuickKeySelector.QuickKeySelector;
				tell It;
					autotabOff;
				endTell;
				getEmployee #mesquite.charMatrices.SelSummaryStrip.SelSummaryStrip;
				tell It;
					showStrip off;
				endTell;
				getEmployee #mesquite.categ.SmallStateNamesEditor.SmallStateNamesEditor;
				tell It;
					panelOpen true;
				endTell;
			endTell;
			showDataWindow #5137116911964926062 #mesquite.charMatrices.BasicDataWindowMaker.BasicDataWindowMaker;
			tell It;
				getWindow;
				tell It;
					setExplanationSize 30;
					setAnnotationSize 20;
					setFontIncAnnot 0;
					setFontIncExp 0;
					setSize 666 646;
					setLocation 814 24;
					setFont SanSerif;
					setFontSize 10;
					getToolPalette;
					tell It;
					endTell;
					setTool mesquite.charMatrices.BasicDataWindowMaker.BasicDataWindow.arrow;
					colorCells  #mesquite.charMatrices.NoColor.NoColor;
					colorRowNames  #mesquite.charMatrices.TaxonGroupColor.TaxonGroupColor;
					colorColumnNames  #mesquite.charMatrices.CharGroupColor.CharGroupColor;
					colorText  #mesquite.charMatrices.NoColor.NoColor;
					setBackground White;
					toggleShowNames on;
					toggleShowTaxonNames on;
					toggleTight off;
					toggleThinRows off;
					toggleShowChanges on;
					toggleSeparateLines off;
					toggleShowStates on;
					toggleAutoWCharNames on;
					toggleAutoTaxonNames off;
					toggleShowDefaultCharNames off;
					toggleConstrainCW on;
					toggleBirdsEye off;
					toggleShowPaleGrid off;
					toggleShowPaleCellColors off;
					togglePaleInapplicable on;
					toggleShowBoldCellText off;
					toggleAllowAutosize on;
					toggleColorsPanel off;
					toggleDiagonal on;
					setDiagonalHeight 80;
					toggleLinkedScrolling on;
					toggleScrollLinkedTables off;
				endTell;
				showWindow;
				getWindow;
				tell It;
					forceAutosize;
				endTell;
				getEmployee #mesquite.charMatrices.ColorByState.ColorByState;
				tell It;
					setStateLimit 9;
					toggleUniformMaximum on;
				endTell;
				getEmployee #mesquite.charMatrices.ColorCells.ColorCells;
				tell It;
					setColor Red;
					removeColor off;
				endTell;
				getEmployee #mesquite.categ.StateNamesStrip.StateNamesStrip;
				tell It;
					showStrip off;
				endTell;
				getEmployee #mesquite.charMatrices.AnnotPanel.AnnotPanel;
				tell It;
					togglePanel off;
				endTell;
				getEmployee #mesquite.charMatrices.CharReferenceStrip.CharReferenceStrip;
				tell It;
					showStrip off;
				endTell;
				getEmployee #mesquite.charMatrices.QuickKeySelector.QuickKeySelector;
				tell It;
					autotabOff;
				endTell;
				getEmployee #mesquite.charMatrices.SelSummaryStrip.SelSummaryStrip;
				tell It;
					showStrip off;
				endTell;
				getEmployee #mesquite.categ.SmallStateNamesEditor.SmallStateNamesEditor;
				tell It;
					panelOpen true;
				endTell;
			endTell;
			showDataWindow #1369315496001161462 #mesquite.charMatrices.BasicDataWindowMaker.BasicDataWindowMaker;
			tell It;
				getWindow;
				tell It;
					setExplanationSize 30;
					setAnnotationSize 20;
					setFontIncAnnot 0;
					setFontIncExp 0;
					setSize 666 646;
					setLocation 814 24;
					setFont SanSerif;
					setFontSize 10;
					getToolPalette;
					tell It;
					endTell;
					setTool mesquite.charMatrices.BasicDataWindowMaker.BasicDataWindow.arrow;
					colorCells  #mesquite.charMatrices.NoColor.NoColor;
					colorRowNames  #mesquite.charMatrices.TaxonGroupColor.TaxonGroupColor;
					colorColumnNames  #mesquite.charMatrices.CharGroupColor.CharGroupColor;
					colorText  #mesquite.charMatrices.NoColor.NoColor;
					setBackground White;
					toggleShowNames on;
					toggleShowTaxonNames on;
					toggleTight off;
					toggleThinRows off;
					toggleShowChanges on;
					toggleSeparateLines off;
					toggleShowStates on;
					toggleAutoWCharNames on;
					toggleAutoTaxonNames off;
					toggleShowDefaultCharNames off;
					toggleConstrainCW on;
					toggleBirdsEye off;
					toggleShowPaleGrid off;
					toggleShowPaleCellColors off;
					togglePaleInapplicable on;
					toggleShowBoldCellText off;
					toggleAllowAutosize on;
					toggleColorsPanel off;
					toggleLinkedScrolling on;
					toggleScrollLinkedTables off;
				endTell;
				getWindow;
				tell It;
					forceAutosize;
				endTell;
				hideWindow;
				getEmployee #mesquite.charMatrices.ColorByState.ColorByState;
				tell It;
					setStateLimit 9;
					toggleUniformMaximum on;
				endTell;
				getEmployee #mesquite.charMatrices.ColorCells.ColorCells;
				tell It;
					setColor Red;
					removeColor off;
				endTell;
				getEmployee #mesquite.charMatrices.AnnotPanel.AnnotPanel;
				tell It;
					togglePanel on;
				endTell;
				getEmployee #mesquite.charMatrices.CharReferenceStrip.CharReferenceStrip;
				tell It;
					showStrip off;
				endTell;
				getEmployee #mesquite.charMatrices.SelSummaryStrip.SelSummaryStrip;
				tell It;
					showStrip off;
				endTell;
				getEmployee #mesquite.cont.ItemsEditorForInfoPanel.ItemsEditorForInfoPanel;
				tell It;
					panelOpen false;
				endTell;
			endTell;
		endTell;
		getEmployee  #mesquite.charMatrices.ManageCharacters.ManageCharacters;
		tell It;
			showCharacters #8990230096855057155 #mesquite.lists.CharacterList.CharacterList;
			tell It;
				setData 0;
				getWindow;
				tell It;
					newAssistant  #mesquite.lists.DefaultCharOrder.DefaultCharOrder;
					newAssistant  #mesquite.lists.CharListInclusion.CharListInclusion;
					newAssistant  #mesquite.lists.CharListPartition.CharListPartition;
					newAssistant  #mesquite.stochchar.CharListProbModels.CharListProbModels;
					getTable;
					tell It;
						columnWidth 2 67;
					endTell;
					setExplanationSize 30;
					setAnnotationSize 20;
					setFontIncAnnot 0;
					setFontIncExp 0;
					setSize 666 646;
					setLocation 814 24;
					setFont SanSerif;
					setFontSize 10;
					getToolPalette;
					tell It;
					endTell;
				endTell;
				showWindow;
				getEmployee #mesquite.lists.CharListAnnotPanel.CharListAnnotPanel;
				tell It;
					togglePanel off;
				endTell;
			endTell;
		endTell;
		endTell;
end;
