# Supplementary material for: An Exceptionally Preserved Transitional Lungfish from the Lower Permian of Nebraska, USA, and the Origin of Modern Lungfishes
Source: PLoS One. 2014 Sep 29;9(9):e108542. doi: 10.1371/journal.pone.0108542 (PMC4180466; doi:10.1371/journal.pone.0108542)
Supplement: Appendix S2 — Neurocranium-only character matrix. (NEX) [file pone.0108542.s002.nex]

#NEXUS
[written Tue Dec 24 13:06:39 MST 2013 by Mesquite  version 2.75 (build 564) at JDPardo/10.11.2.54]

BEGIN TAXA;
	TITLE Taxa;
	DIMENSIONS NTAX=28;
	TAXLABELS
		Psarolepis_romeri ‘Chirodipterus’_australis ‘Chirodipterus’_liangchengi Chirodipterus_wildungensis Diabolepis_speratus Diplocercides_kayseri Dipnorhynchus_kurikae Dipnorhynchus_sussmilchi Dipterus_valenciennesi Eusthenopteron_foordi Glyptolepis_spp. Gogodipterus_paddyensis Gogonasus_andrewsae Griphognathus_minutidens ‘Griphognathus’_whitei Holodipterus_gogoensis Melanognathus_canadensis Orlovichthys_limnatis Pillararhynchus_longi Porolepis_spp. Powichthys_thorsteinssoni Soederberghia_groenlandica Sorbitorhynchus_deleaskitus Stomiahykus_thlaodus Uranolophus_wyomingensis Youngolepis_praecursor Persephonichthys_chthonica 'Rhinodipterus'_kimberleyensis 
	;

END;


BEGIN CHARACTERS;
	TITLE  Character_Matrix;
	DIMENSIONS  NCHAR=80;
	FORMAT DATATYPE = STANDARD GAP = - MISSING = ? SYMBOLS = "  0 1 2";
	CHARSTATELABELS 
		1 'Lateral wall of neurocranium divided between otic^nand ethmosphenoid regions (endoskeletal intracranial^njoint present)' /  Yes No, 2 Point_of_exit_for_profundus_branch_of_N.V /  in_ethmosphenoid 'in intracranial joint, between otoccipital', 3 Dermal_intracranial_joint_present /  yes no, 4 'Occiput inset from posterior margin of neurocranium:' /  no yes, 5 Notochordal_canal_occluded_by_ossified_cranial_centrum /  no yes, 6 'Neural cavity and notochordal canal separated by^nan ossified shelf in the occipital region, posterior to^nthe foramen for N.X' /  yes no, 7 'Ossification complete along ventral midline of^nnotochordal canal posteriorly' /  yes no, 8 'Occipital region bears transverse processes flanking^nforamen magnum' /  no yes, 9 Dorsal_aorta /  divides_at_or_anterior_to_occiput divides_posterior_to_occiput, 10 Lateral_dorsal_aortae /  run_along_ventral_surface run_in_grooves_on_parasphenoid, 11 Occipital_artery_extramural /  no yes, 12 Neurocranium_extends_far_posterior_to_hind_margin /  no yes, 13 Persistent_otoccipital_fissure /  yes no, 14 Neurocranium_suspended_beneath_dermal_skull /  no yes, 15 Adlateral_cristae_present /  yes no, 16 Dorsolateral_crista_fenestrated /  no yes, 17 Median_crista_discontinuous /  no yes, 18 Little_or_no_overlap_between_intersections_of /  no yes, 19 'Lateral cristae fenestrated:' /  no yes, 20 'Development of a pronounced ridge anterior to^nand continuous with the dorsolateral cristae:' /  no yes, 21 Expansion_in_bony_labyrinth_for_ampulla_of_posterior /  large greatly_reduced_or_absent, 22 'Articulation of first epibranchial posterior to the^nlevel of the foramen for N.IX:' /  no yes, 23 Otic_capsules_perforated_by_vestibular_fontanelles /  no yes, 24 'Anterior margin of otoccipital region embayed^nas a basicranial fenestra' /  yes no, 25 Notochord_extends_to_or_beyond_level_of_N.V /  yes no, 26 Notochordal_chamber_roofed_by_anazygal_plates /  yes no, 27 'Development of a deep ?spiracular recess? sensu^nThomson & Campbell (1971)' /  yes no, 28 'Separate foramina for the internal carotid artery^nand efferent pseudobranchial artery' /  no yes, 29 'Foramen for the internal carotid anterior to that^nfor the efferent pseudobranchial atery' /  no yes, 30 Jugular_vein /  little_or_no_groove travels, 31 Foramina_for_the_jugular_vein_and_the_ramus_hyomandibularis /  confluent separate, 32 Foramina_for_the_jugular_vein_and_the_orbital /  confluent separate, 33 Foramina_for_the_ramus_hyomandibularis_N.VII /  confluent separate, 34 'Hyomandibular facet:' /  single separated_by_a_broad_strip_of_perichondral_bone_into_distinct_dorsal_and_ventral_facets, 35 'Hyomandibular facet traverses fissure in transverseotic wall (hyomandibular facet extends on to^npalatoquadrate): palatoquadrate)' /  no yes, 36 Orbitotemporal_region_ossified /  yes no, 37 'Development of a processus descendens:' /  yes no, 38 Separate_ossified_canals_for_pineal_and_parapineal /  yes no, 39 'Pineal foramen in dermal skull roof:' /  open closed, 40 Pineal_region_marked_by_short_eminence /  no yes, 41 Foramen_for_N.II_above_the_level_of_foramen_sphenoticum /  no yes, 42 Foramen_for_N.III_above_level_of_foramen_sphenoticum /  no yes, 43 'Well-developed suprapterygoid process:' /  no yes, 44 Foramen_for_pituitary_vein_located_anterodorsal_to /  yes no, 45 Palatoquadrate_articulates_with_neurocranium /  no yes, 46 Ventral_face_of_nasal_capsule /  complete 'perforated by fenestration that opens posteroventrolaterally^n(fenestra ventralis);' solum_nasi_completely_unossified, 47 Nasal_cavity_subdivided_by_crista_rostrocaudalis /  no yes, 48 Nasal_capsule_set_well_posterior_to_snout_margin /  no yes, 49 Anterior_nostril /  located_dorsal_to_oral_margin marginal, 50 Posterior_nostril /  located_dorsal_to_oral_margin marginal palatal, 51 Internasal_pits /  well_developed reduced_or_absent, 52 Rostral_tubuli_developed_in_ethmoid_region /  no yes, 53 Fusion_of_palatoquadrate_to_neurocranium /  no yes, 54 'Large prong present on dorsal surface of the palatoquadrate,' /  no yes, 55 'Enlarged, knob-shaped protrusion on the posteroventral' /  absent present, 56 'Cosmine-like tissue within oral cavity' /  no yes, 57 'Entopterygoids in contact along midline:' /  no yes, 58 'Entopterygoids:' /  fused sutured, 59 Entopterygoids_form /  Strongly_arched_vault flat_surface, 60 'Entopterygoids articulate with parasphenoid:' /  no yes, 61 Overlap_relationship_between_entopterygoids /  parasphenoid_overlaps_entopterygoids_dorsally entopterygoids_overlap_parasphenoid_dorsally, 62 'Parasphenoid bears denticle-lined ascending process:' /  no yes, 63 Parasphenoid_extends_beneath_otic_and_occipital /  no yes, 64 Parasphenoid_reaches_posterior_margin_of_occiput /  no yes, 65 Parasphenoid_bifurcate_posteriorly /  no yes, 66 Parasphenoid_bears_dentition /  yes no, 67 Hypophysial_canal_pierces_parasphenoid /  yes no, 68 'Margins of posterior stalk of parasphenoid:' /  converge_to_posterior_angle subparallel, 69 Parasphenoid_pierced_by_canals_for_the_internal /  no yes, 70 Parasphenoid_separates_entopterygoids_along /  yes no, 71 Broadened_ribs_associated_with_occipital_region /  No Articulate_with_postcranial_centra Articulate_with_skull, 72 Articulation_for_cranial_ribs /  Occipital_bones Dorsal_flange_of_parasphenoid, 73 'Posterior process of postparietal (I)' /  Absent Articulates_with_anocleithrum Onlaps_exoccipital, 74 Dermal_processes_of_pterygoid_and_L_series__forms_antorbital_bar /  Absent Present, 75 Cranial_neural_arches /  Absent One Two, 76 Quadrate /  Flanked_laterally_by_cheek_mosaic Flanked_laterally_by_quadrate_process_of_Y ; 
	MATRIX
	Psarolepis_romeri              000??????0??00----0-????0?-0-00000000?0---0000?0000?0???0-?0-00-000-00??????????
	‘Chirodipterus’_australis      1-1000110000010110001011111{0 1}00110010-11000---2-01211101011110010011001??????????
	‘Chirodipterus’_liangchengi    1-1000000000110??10??01???1101?1?010-???0?---2-0121?10101111?010011001??????????
	Chirodipterus_wildungensis     1-1100001000111001011?111111111110?0-1??01---2-01211101011111011011101??????????
	Diabolepis_speratus            ??1??????0??00----0-????0?-0-?000??01?11--??01?0011101?00-10-10-000-00??????????
	Diplocercides_kayseri          00000000?01010----0-0?1000-0-00001?01?10--100000001000000-00-00-000-00??????????
	Dipnorhynchus_kurikae          1-1?0?1??0??01????000?111100-?0000?0-00-00---2-0121111001011?01??00?0???????????
	Dipnorhynchus_sussmilchi       1-100?1??01?01000000?0111100-0000000-00-00---2-0121111001011?01000000???????????
	Dipterus_valenciennesi         1-1000?000011100000??011??11011110?0-?1001---2-0121?10111111101001{0 1}0011?????????
	Eusthenopteron_foordi          01000000101000----0-000000-0-00001?0110---110100021000000-00-00-000-10??????????
	Glyptolepis_spp.               010?0????0???0----0-????00-0-??????01011--101110000?00000-?0?10-000-10??????????
	Gogodipterus_paddyensis        1-10000100000101?000?011??1000110010-???0?---???????101011110010001001??????????
	Gogonasus_andrewsae            01000000101000----0-??0000-0-00001?01?0---1101?0021000000-00-00-00{0 1}-00??????????
	Griphognathus_minutidens       ??10??100101?1????0???1???1??0?11??1-?10??---??????????011?1?01??011011?????????
	‘Griphognathus’_whitei         1-111?1{0 1}1110010001111111?110-1{0 1}11010-11011---2-1121110101{0 1}011011101101??????????
	Holodipterus_gogoensis         1-110100101001100101?011?11111111010-11011---2-0121110101001?01110110???????????
	Melanognathus_canadensis       1-100?001000?1000000??1???1?????????-?10??---2-0121?1??011?1?011001001??????????
	Orlovichthys_limnatis          1-1001???00?11?00101??11?1?????????0-???00---2-0121?10?11111101??11100??????????
	Pillararhynchus_longi          1-100000000011011000?111??10-1111010-?1000---2-0121?101011110010001001??????????
	Porolepis_spp.                 010?????101?00----0-??000?-0-?000??01?11--1011100001000?0-00-10-000-10??????????
	Powichthys_thorsteinssoni      ??1000??101000----0-??0000-0-1000??00?0---0001100001000?0-00-10-000-00??????????
	Soederberghia_groenlandica     ??101??101110100?11???1??????0?????1-?10??---2-112?????01101101?1011011-????????
	Sorbitorhynchus_deleaskitus    1-1??????0?0?1?01000??11??1???011??0-???0?---?-?????10101111?01?011001??????????
	Stomiahykus_thlaodus           1-1000?000100100000??01???0101000000-0??11---?-?????11101011?01000100???????????
	Uranolophus_wyomingensis       1-100?1??010?10?00????11???????????0-?10??---2-0121?11101{0 1}01001??01?00??????????
	Youngolepis_praecursor         1-100000001000----0-010101-0-10001?00?11--00011000010?0{0 1}0-?0-10-000-00??????????
	Persephonichthys_chthonica     1-10011001011110?????0??111??1?1???1-?10??-?-2-0?2??1??011011011011100212111????
	'Rhinodipterus'_kimberleyensis 1-10?????1?0?1100001101111?11101?01?-?10??---2-012111?111011?01111110?20????????

;

END;
BEGIN ASSUMPTIONS;
	TYPESET * UNTITLED   =  unord:  1 -  80;

END;

BEGIN MESQUITECHARMODELS;
	ProbModelSet * UNTITLED   =  'Mk1 (est.)':  1 -  80;
END;

Begin MESQUITE;
		MESQUITESCRIPTVERSION 2;
		TITLE AUTO;
		tell ProjectCoordinator;
		timeSaved 1387915599448;
		getEmployee #mesquite.minimal.ManageTaxa.ManageTaxa;
		tell It;
			setID 0 6662938839738488878;
		endTell;
		getEmployee #mesquite.charMatrices.ManageCharacters.ManageCharacters;
		tell It;
			setID 0 1600254401182110586;
			mqVersion 275;
			checksumv 0 3 3136122954 null  getNumChars 80 numChars 80 getNumTaxa 28 numTaxa 28   short true   bits 2305843009213693959   states 7   sumSquaresStatesOnly 3612.0 sumSquares -3.6893488147419103E19 longCompressibleToShort false usingShortMatrix true   NumFiles 1 NumMatrices 1;
			mqVersion;
		endTell;
		getWindow;
		tell It;
			suppress;
			setResourcesState false false 100;
			setPopoutState 400;
			setExplanationSize 0;
			setAnnotationSize 0;
			setFontIncAnnot 0;
			setFontIncExp 0;
			setSize 730 753;
			setLocation 176 5;
			setFont SanSerif;
			setFontSize 10;
			getToolPalette;
			tell It;
			endTell;
			desuppress;
		endTell;
		getEmployee  #mesquite.trees.BasicTreeWindowCoord.BasicTreeWindowCoord;
		tell It;
			makeTreeWindow #6662938839738488878  #mesquite.trees.BasicTreeWindowMaker.BasicTreeWindowMaker;
			tell It;
				suppressEPCResponse;
				setTreeSource  #mesquite.trees.ManyTreesFromFile.ManyTreesFromFile;
				tell It;
					setFilePath 'parsimov_fried.tre';
					toggleReread on;
					toggleLive on;
				endTell;
				setAssignedID 871.1387915489448.4103106686538146874;
				getTreeWindow;
				tell It;
					setExplanationSize 30;
					setAnnotationSize 20;
					setFontIncAnnot 0;
					setFontIncExp 0;
					setSize 630 686;
					setLocation 176 5;
					setFont SanSerif;
					setFontSize 10;
					getToolPalette;
					tell It;
					endTell;
					setActive;
					getTreeDrawCoordinator #mesquite.trees.BasicTreeDrawCoordinator.BasicTreeDrawCoordinator;
				tell It;
					suppress;
					setTreeDrawer  #mesquite.trees.SquareTree.SquareTree;
					tell It;
						setNodeLocs #mesquite.trees.NodeLocsStandard.NodeLocsStandard;
						tell It;
							branchLengthsToggle off;
							toggleScale on;
							toggleBroadScale off;
							toggleCenter on;
							toggleEven on;
						endTell;
						setEdgeWidth 1;
						orientRight;
						setCornerMode Right_Angle  50;
					endTell;
					setBackground White;
					setBranchColor Black;
					showNodeNumbers off;
					showBranchColors on;
					labelBranchLengths off;
					centerBrLenLabels on;
					showBrLensUnspecified on;
					showBrLenLabelsOnTerminals on;
					setBrLenLabelColor 0 0 255;
					setNumBrLenDecimals 6;
					desuppress;
					getEmployee #mesquite.trees.BasicDrawTaxonNames.BasicDrawTaxonNames;
					tell It;
						setColor Black;
						toggleColorPartition on;
						toggleShadePartition off;
						toggleShowFootnotes on;
						toggleNodeLabels on;
						toggleCenterNodeNames off;
						toggleShowNames on;
						namesAngle ?;
					endTell;
				endTell;
					setTreeNumber 1;
					setDrawingSizeMode 0;
					toggleLegendFloat on;
					scale 0;
					toggleTextOnTree off;
					showWindow;
				endTell;
				desuppressEPCResponse;
				getEmployee #mesquite.trees.ColorBranches.ColorBranches;
				tell It;
					setColor Red;
					removeColor off;
				endTell;
				getEmployee #mesquite.ornamental.BranchNotes.BranchNotes;
				tell It;
					setAlwaysOn off;
				endTell;
				getEmployee #mesquite.ornamental.ColorTreeByPartition.ColorTreeByPartition;
				tell It;
					colorByPartition off;
				endTell;
				getEmployee #mesquite.ornamental.DrawTreeAssocDoubles.DrawTreeAssocDoubles;
				tell It;
					setOn on;
					toggleShow consensusFrequency;
					setDigits 4;
					writeAsPercentage off;
					toggleCentred on;
					toggleHorizontal on;
					toggleWhiteEdges on;
					setFontSize 10;
					setOffset 0  0;
				endTell;
				getEmployee #mesquite.ornamental.DrawTreeAssocStrings.DrawTreeAssocStrings;
				tell It;
					setOn on;
					toggleCentred on;
					toggleHorizontal on;
					setFontSize 10;
					setOffset 0  0;
				endTell;
				getEmployee #mesquite.trees.TreeInfoValues.TreeInfoValues;
				tell It;
					panelOpen false;
				endTell;
			endTell;
		endTell;
		getEmployee  #mesquite.charMatrices.BasicDataWindowCoord.BasicDataWindowCoord;
		tell It;
			showDataWindow #1600254401182110586 #mesquite.charMatrices.BasicDataWindowMaker.BasicDataWindowMaker;
			tell It;
				getWindow;
				tell It;
					setExplanationSize 50;
					setAnnotationSize 40;
					setFontIncAnnot 0;
					setFontIncExp 0;
					setSize 630 646;
					setLocation 176 5;
					setFont SanSerif;
					setFontSize 10;
					getToolPalette;
					tell It;
						setTool mesquite.charMatrices.BasicDataWindowMaker.BasicDataWindow.ibeam;
					endTell;
					setTool mesquite.charMatrices.BasicDataWindowMaker.BasicDataWindow.ibeam;
					colorCells  #mesquite.charMatrices.NoColor.NoColor;
					colorRowNames  #mesquite.charMatrices.TaxonGroupColor.TaxonGroupColor;
					colorColumnNames  #mesquite.charMatrices.CharGroupColor.CharGroupColor;
					colorText  #mesquite.charMatrices.NoColor.NoColor;
					setBackground White;
					toggleShowNames on;
					toggleShowTaxonNames on;
					toggleTight off;
					toggleThinRows off;
					toggleShowChanges on;
					toggleSeparateLines off;
					toggleShowStates on;
					toggleAutoWCharNames on;
					toggleAutoTaxonNames off;
					toggleShowDefaultCharNames off;
					toggleConstrainCW on;
					toggleBirdsEye off;
					toggleShowPaleGrid off;
					toggleShowPaleCellColors off;
					togglePaleInapplicable on;
					toggleShowBoldCellText off;
					toggleAllowAutosize on;
					toggleColorsPanel off;
					toggleDiagonal on;
					setDiagonalHeight 80;
					toggleLinkedScrolling on;
					toggleScrollLinkedTables off;
				endTell;
				showWindow;
				getWindow;
				tell It;
					forceAutosize;
				endTell;
				getEmployee #mesquite.charMatrices.ColorByState.ColorByState;
				tell It;
					setStateLimit 9;
					toggleUniformMaximum on;
				endTell;
				getEmployee #mesquite.charMatrices.ColorCells.ColorCells;
				tell It;
					setColor Red;
					removeColor off;
				endTell;
				getEmployee #mesquite.categ.StateNamesEditor.StateNamesEditor;
				tell It;
					makeWindow;
					tell It;
						getTable;
						tell It;
							rowNamesWidth 128;
						endTell;
						setExplanationSize 30;
						setAnnotationSize 20;
						setFontIncAnnot 0;
						setFontIncExp 0;
						setSize 630 686;
						setLocation 176 5;
						setFont SanSerif;
						setFontSize 10;
						getToolPalette;
						tell It;
							setTool mesquite.categ.StateNamesEditor.StateNamesWindow.ibeam;
						endTell;
						rowsAreCharacters on;
						toggleConstrainChar on;
						toggleConstrainCharNum 3;
						togglePanel off;
						toggleSummaryPanel off;
					endTell;
					showWindow;
				endTell;
				getEmployee #mesquite.categ.StateNamesStrip.StateNamesStrip;
				tell It;
					showStrip off;
				endTell;
				getEmployee #mesquite.charMatrices.AnnotPanel.AnnotPanel;
				tell It;
					togglePanel off;
				endTell;
				getEmployee #mesquite.charMatrices.CharReferenceStrip.CharReferenceStrip;
				tell It;
					showStrip off;
				endTell;
				getEmployee #mesquite.charMatrices.QuickKeySelector.QuickKeySelector;
				tell It;
					autotabOff;
				endTell;
				getEmployee #mesquite.charMatrices.SelSummaryStrip.SelSummaryStrip;
				tell It;
					showStrip off;
				endTell;
				getEmployee #mesquite.categ.SmallStateNamesEditor.SmallStateNamesEditor;
				tell It;
					panelOpen true;
				endTell;
			endTell;
		endTell;
		getEmployee  #mesquite.charMatrices.ManageCharacters.ManageCharacters;
		tell It;
			showCharacters #1600254401182110586 #mesquite.lists.CharacterList.CharacterList;
			tell It;
				setData 0;
				getWindow;
				tell It;
					newAssistant  #mesquite.lists.DefaultCharOrder.DefaultCharOrder;
					newAssistant  #mesquite.lists.CharListInclusion.CharListInclusion;
					newAssistant  #mesquite.lists.CharListPartition.CharListPartition;
					newAssistant  #mesquite.stochchar.CharListProbModels.CharListProbModels;
					setExplanationSize 30;
					setAnnotationSize 20;
					setFontIncAnnot 0;
					setFontIncExp 0;
					setSize 630 686;
					setLocation 176 5;
					setFont SanSerif;
					setFontSize 10;
					getToolPalette;
					tell It;
					endTell;
				endTell;
				showWindow;
				getEmployee #mesquite.lists.CharListAnnotPanel.CharListAnnotPanel;
				tell It;
					togglePanel off;
				endTell;
			endTell;
		endTell;
		endTell;
end;
